# Supplementary material for: Disparities in Cisplatin-Induced Cytotoxicity—A Meta-Analysis of Selected Cancer Cell Lines
Source: Molecules. 2023 Jul 30;28(15):5761. doi: 10.3390/molecules28155761 (PMC10421281; doi:10.3390/molecules28155761)
Supplement: Supplementary file 1 [file molecules-28-05761-s001.zip]

Archive with 3 entries (3 files):
- Appendix A HeLa 20.07.2023.pdf
- Appendix B HEPG2 20.07.2023.pdf
- Appendix C MCF-7 20.07.2023.pdf
